# Supplementary material for: Downregulation of the GhROD1 Gene Improves Cotton Fiber Fineness by Decreasing Acyl Pool Saturation, Stimulating Small Heat Shock Proteins (sHSPs), and Reducing H2O2 Production
Source: Int J Mol Sci. 2024 Oct 19;25(20):11242. doi: 10.3390/ijms252011242 (PMC11509027; doi:10.3390/ijms252011242)
Supplement: Supplementary file 1 [file ijms-25-11242-s001.zip]

Archive with 6 entries (6 files):
- Figure S1.tif
- Figure S2.tif
- Figure S3.tif
- Figure S4.tif
- Supplementary material Table S1.xlsx
- Supplementary materials - Figures-revision Round 3.pdf
