# Supplementary material for: Downregulation of the GhROD1 Gene Improves Cotton Fiber Fineness by Decreasing Acyl Pool Saturation, Stimulating Small Heat Shock Proteins (sHSPs), and Reducing H2O2 Production
Source: Int J Mol Sci. 2024 Oct 19;25(20):11242. doi: 10.3390/ijms252011242 (PMC11509027; doi:10.3390/ijms252011242)
Supplement: Supplementary file 1 [file ijms-25-11242-s001.zip › Supplementary material Table S1.xlsx]

## Sheet: Table S1
Table S1. Gene-specific primers used in quantitative RT-PCR analysis and vector construction
Gene	Primers
GhHis3 RT-F	GAAGCCTCATCGATACCGTC
GhHis3 RT-R	CTACCACTACCATCATGGC
GhROD1 RT-F	GACAGTGGTCCCAAAGATGGAC
GhROD1 RT-R	GTCGAGTGTCCACTTCATGAACG
GhHSP17.6B/GhHSP17.7C RT-F	TTCCCCGTCTCAACACGGTC
GhHSP17.6B/GhHSP17.7C RT-R	CGGCACATCGGCTTTGAACA
GhHSP17.8A/GhHSP17.8B RT-F	ATGGGATCCTTTCAAGGACTTC
GhHSP17.8A/GhHSP17.8B RT-R	TCAGCCTTAAAGACGTGAGCTT
GhHSP17.9A/GhHSP17.9C RT-F	ACCTCACAAACCCCGGAAAC
GhHSP17.9A/GhHSP17.9C RT-R	TTAAGCCCCGGAACATCAGC
GhHSP17.9F RT-F	GCTGCCTGAGAACGTGAAGA
GhHSP17.9F RT-R	TCGATGGCTTTGACATCAGGT
GhHSP18.1B RT-F	GGCTGATCTTCCTGGACTCA
GhHSP18.1B RT-R	TAAACTGGCCGCTGCTACG
GhHSP18.1C RT-F	AGAGAAGTCCCGAAACAACCC
GhHSP18.1C RT-R	GCTCACCACAAGCACATTCTC
GhHSP18.2B RT-F	AGCGGGGAGAGGAATGTAGAG
GhHSP18.2B RT-R	TAGCTGGAAATTTCAACGGACT
GhHSP18.3B/GhHSP18.3D RT-F	ACGTAGCAGTGGGAAGTTCATG
GhHSP18.3B/GhHSP18.3D RT-R	CTTCACTTCCTCTTTAGGAACG
GhHSP18.4 RT-F	ACGTGTTCAAGGCGGACCTC
GhHSP18.4 RT-R	CGTGCCTCTCTCCGCTGATT
GhHSP20.7A RT-F	CTATGCAATGGATCGAGTTTGC
GhHSP20.7A RT-R	CTCTCCAGGGTAAGTGGGAT
GhCesA4B RT-F	ATGACTCGCATCCACAACAT
GhCesA4B RT-R	TCCGCCATTATCGTTGCTTA
GhCesA7B RT-F	CCTGAAGACGATGAAGGTTTG
GhCesA7B RT-R	GCATAGCCATGTCAGCATCATA
GhCesA8B RT-F	CGATCAATCGACAATGGCTG
GhCesA8B RT-R	CTTAGTTGTTGCAGGCTTCTTC
GhROD1OE-up	ATGAAGACCGCCGAGGCAA
GhROD1OE-dn	TCAAGCAACTGCAGGTTTTCTC
GHROD1RNAi-up	AAGGTCAACGGTACAGCTGC
GHROD1RNAi-dn	TTTATTGTAGGTATTTGTTGCCGTGTTCAGAGCAGCTAAAAG
intron-up	GCAACAAATACCTACAATAAA
intron-dn	CTTTTAGCTGCTCTGAACACGCTGAACACGGTATTTTAATTAAATATG
GhHSP17.6B-up	CAGTGGTTCCACTAGTATGTCTTTGATTCCAAGCTTCT
GhHSP17.6B-dn	TTAAAGCAGGGAATTCTTAACCAGAAATGTCAATAGCC
GhHSP17.9F-up	CAGTGGTTCCACTAGTATGGCGATGATCCCAAGTTTGG
GhHSP17.9F-dn	TTAAAGCAGGGAATTCTCAACCCGAAATCTCGATGGCT
GhHSP18.4-up	CAGTGGTTCCACTAGTATGGCAATGATTCCTACCATCT
GhHSP18.4-dn	TTAAAGCAGGGAATTCTTAACCAGAGATTTCAACGGAT
